# Supplementary material for: Beta cell microRNAs function as molecular hubs of type 1 diabetes pathogenesis and as biomarkers of diabetes risk
Source: Diabetologia. 2026 Apr 21;69(7):1975–96. doi: 10.1007/s00125-026-06720-7 (PMC13236762; doi:10.1007/s00125-026-06720-7)
Supplement: Supplementary file 2 — ESM Table 1 (XLSX 24 KB) [file 125_2026_6720_MOESM2_ESM.xlsx]

## Sheet: Checklist for Publications
Checklist for Reporting Human Islet Preparations Used in Research
Adapted from Hart NJ, Powers AC (2018) Progress, challenges, and suggestions for using human islets to understand islet biology and human diabetes. Diabetologia https://doi.org/10.1007/s00125-018-4772-2.
Selected Islet Preparations for Carmella Evans Molina
Report Downloaded on 5/29/2023 3:48:39 PM
Data provided by IIDP
Labels in blue text are additional fields or clarification provided by IIDP
Manuscript DOI:
Title: β Cell microRNAs Function as Molecular Hubs of Type 1 Diabetes Pathogenesis and as Biomarkers of Diabetes Risk
Author list: Farooq Syed, Preethi Krishnan, Garrick Chang, Sarah R. Langlais, Sumon Hati, Kentaro Yamada, Anh K. Lam, Sayali Talware, Xiaowen Liu, Rajesh Sardar, Jing Liu, Raghavendra G. Mirmira, and Carmella Evans-Molina
Corresponding author: Carmella Evans-Molina
Email address: cevanmo@iu.edu
Islet Preparation	1	2	3	4	5	6	7	8	9	10	11	12	13	14	15	16	17	18	19	20	21	22	23	24	25	26	27	28	29	30	31	32
MANDATORY INFORMATION	MANDATORY INFORMATION	MANDATORY INFORMATION	MANDATORY INFORMATION	MANDATORY INFORMATION	MANDATORY INFORMATION	MANDATORY INFORMATION	MANDATORY INFORMATION	MANDATORY INFORMATION	MANDATORY INFORMATION	MANDATORY INFORMATION	MANDATORY INFORMATION	MANDATORY INFORMATION	MANDATORY INFORMATION	MANDATORY INFORMATION	MANDATORY INFORMATION	MANDATORY INFORMATION		MANDATORY INFORMATION	MANDATORY INFORMATION	MANDATORY INFORMATION	MANDATORY INFORMATION	MANDATORY INFORMATION	MANDATORY INFORMATION	MANDATORY INFORMATION	MANDATORY INFORMATION	MANDATORY INFORMATION	MANDATORY INFORMATION	MANDATORY INFORMATION	MANDATORY INFORMATION	MANDATORY INFORMATION	MANDATORY INFORMATION	MANDATORY INFORMATION	MANDATORY INFORMATION	MANDATORY INFORMATION
cols	RRID:SAMN08556532-91	RRID:SAMN08557801-121
Unique identifier	SAMN08769073	SAMN08769121	SAMN08769129	SAMN08769188	SAMN08769191	SAMN08769390	SAMN09666985	SAMN09704507	SAMN09767131	SAMN09767462	SAMN10252228	SAMN11155033	SAMN16871526	SAMN17098146	SAMN17367763	SAMN28867622	SAMN08769121	SAMN08769124	SAMN08769132	SAMN08769199	SAMN08769206	SAMN08769390	SAMN08769836	SAMN08773446	SAMN08774476	SAMN08774480	SAMN08774814	SAMN08768705	SAMN08769076	SAMN08769132	SAMN19796386
Donor Age (years)	28	28	44	30	35	33	48	61	29	44	55	51	62	57	56	36	28	15	23	43	52	33	56	69	39	24	45	27	39	23	40	19
Donor Sex (M/F)	M	M	F	M	M	F	M	F	F	M	F	M	M	M	M	M	M	M	M	F	F	F	F	F	F	F	F	F	M	M	M	M
Donor BMI (kg/m2)	30.7	24.6	34.5	35.9	24.3	34.2	30.3	28.9	24.1	29.8	35.7	24.0	21.2	24.8	33.0	29.6	24.6	24.6	24.8	29.5	25.8	34.2	33.5	22.1	22.8	35.4	32.8	27.7	23.1	24.8	31.7	20.9
Donor HbA1c	4.9	5.1	Not Documented	5.4	5.4	5.5	5.8	5.2	4.3	5.4	6.0	4.7	5.3	5.9	5.3	5.4	5.1	5.1	5.3	5.7	5.6	5.5	5.2	5.3	6.0	Not Done	Not Done	5.0	4.5	5.3
Origin/source of islets	IIDP	IIDP	IIDP	IIDP	IIDP	IIDP	IIDP	IIDP	IIDP	IIDP	IIDP	IIDP	IIDP	IIDP	IIDP	IIDP	IIDP	IIDP	IIDP	IIDP	IIDP	IIDP	IIDP	IIDP	IIDP	IIDP	IIDP	IIDP	IIDP	IIDP	ADI	NDRI
Islet isolation centera	The Scharp-Lacy Research Institute	University of Pennsylvania	University of Pennsylvania	The Scharp-Lacy Research Institute	The Scharp-Lacy Research Institute	University of Wisconsin	The Scharp-Lacy Research Institute	The Scharp-Lacy Research Institute	Southern California Islet Cell Resource Center	University of Wisconsin	University of Wisconsin	Southern California Islet Cell Resource Center	The Scharp-Lacy Research Institute	Southern California Islet Cell Resource Center	The Scharp-Lacy Research Institute	Southern California Islet Cell Resource Center	University of Pennsylvania	Southern California Islet Cell Resource Center	The Scharp-Lacy Research Institute	Southern California Islet Cell Resource Center	University of Miami	University of Wisconsin	The Scharp-Lacy Research Institute	The Scharp-Lacy Research Institute	University of Miami	University of Miami	University of Wisconsin	The Scharp-Lacy Research Institute	The Scharp-Lacy Research Institute	The Scharp-Lacy Research Institute	Alberta Diabetes Institute	NDRI
Donor history of diabetes? Yes/No	No	No	No	No	No	No	No	No	No	No	No	No	No	No	No	No	No	No	No	No	No	No	No	No	No	No	No	No	No	No	No
If Yes, complete the next two lines if this information is available
Diabetes duration (years)	Not Applicable	Not Applicable	Not Applicable	Not Applicable	Not Applicable	Not Applicable	Not Applicable	Not Applicable	Not Applicable	Not Applicable	Not Applicable	Not Applicable	Not Applicable	Not Applicable	Not Applicable	Not Applicable	Not Applicable	Not Applicable	Not Applicable	Not Applicable	Not Applicable	Not Applicable	Not Applicable	Not Applicable	Not Applicable	Not Applicable	Not Applicable	Not Applicable	Not Applicable	Not Applicable	Not Applicable	Not Applicable
Glucose-lowering therapy at time of deathb	Not Applicable	Not Applicable	Not Applicable	Not Applicable	Not Applicable	Not Applicable	Not Applicable	Not Applicable	Not Applicable	Not Applicable	Not Applicable	Not Applicable	Not Applicable	Not Applicable	Not Applicable	Not Applicable	Not Applicable	Not Applicable	Not Applicable	Not Applicable	Not Applicable	Not Applicable	Not Applicable	Not Applicable	Not Applicable	Not Applicable	Not Applicable	Not Applicable	Not Applicable	Not Applicable	Not Applicable	Not Applicable
RECOMMENDED INFORMATION	RECOMMENDED INFORMATION	RECOMMENDED INFORMATION	RECOMMENDED INFORMATION	RECOMMENDED INFORMATION	RECOMMENDED INFORMATION	RECOMMENDED INFORMATION	RECOMMENDED INFORMATION	RECOMMENDED INFORMATION	RECOMMENDED INFORMATION	RECOMMENDED INFORMATION	RECOMMENDED INFORMATION	RECOMMENDED INFORMATION	RECOMMENDED INFORMATION	RECOMMENDED INFORMATION	RECOMMENDED INFORMATION	RECOMMENDED INFORMATION
Cause of death	Cerebrovascular/stroke	Head trauma	Cerebrovascular/stroke	Cerebrovascular/stroke	Head trauma	Cerebrovascular/stroke	Anoxia	Head trauma	Cerebrovascular/stroke	Head trauma	Cerebrovascular/stroke	Head trauma	Cerebrovascular/stroke	Cerebrovascular/stroke	Head trauma	Anoxia	Head trauma	Head trauma	Anoxia	Cerebrovascular/stroke	Cerebrovascular/stroke	Cerebrovascular/stroke	HEAD TRAUMA	Cerebrovascular/stroke	Cerebrovascular/stroke	Cerebrovascular/stroke	Cerebrovascular/stroke	Anoxia	Cerebrovascular/stroke	Anoxia	NDD-Neurological	Head trauma
Warm ischemia time (h)	0.1	Not Reported	Not Reported	Not Reported	Not Reported	Not Reported	Not Reported	Not Reported	Not Reported	Not Reported	Not Reported	Not Reported	Not Reported	0.4	0.7	0.4	Not Reported	Not Reported	Not Reported	0.0	Not Reported	Not Reported	Not Reported	Not Reported	Not Reported	Not Reported	Not Reported	Not Reported	Not Reported	Not Reported	Not Reported
Cold ischemia time (h)	7.4	13.4	8.4	11.6	7.4	14.3	11.2	6.2	7.0	12.5	8.2	8.8	9.7	8.1	10.9	8.2	13.4	Not Documented	8.2	Not Documented	6.3	14.3	11.4	9.2	23.4	12.8	3.8	14.4	6.2	8.2	4
Estimated purity (%) By islet isolation center at time of shipment with Dithizone (DTZ) staining per IIDP SOP	95	95	90	90	95	95	85	85	80	90	93	80	90	85	90	93	95	80	95	80	90	95	90	90	85	90	90	90	90	95	75	90
Estimated viability (%) By islet isolation center at time of broadcast with Fluorescence Diacetate/Propidium Iodide (FDA/PI) staining per IIDP SOP	95	91	90	95	95	98	95	95	96	95	98	96	95	98	95	96	91	97	95	97	95	98	95	95	93	92	98	95	95	95		95
Total culture time(h)c Calculate[start date/time of experiment]-[date/ time islet culture began (below)]	To be completed by investigator	To be completed by investigator	To be completed by investigator	To be completed by investigator	To be completed by investigator	To be completed by investigator	To be completed by investigator	To be completed by investigator	To be completed by investigator	To be completed by investigator	To be completed by investigator	To be completed by investigator	To be completed by investigator	To be completed by investigator	To be completed by investigator	To be completed by investigator	To be completed by investigator	To be completed by investigator	To be completed by investigator	To be completed by investigator	To be completed by investigator	To be completed by investigator	To be completed by investigator	To be completed by investigator	To be completed by investigator	To be completed by investigator	To be completed by investigator	To be completed by investigator	To be completed by investigator	To be completed by investigator
Date/Time Islet Culture Began at islet isolation center (Pacific Standard Time, 24-hour format)	2016-11-03 17:15	2016-10-06 15:00	2016-09-20 10:00	2016-07-24 18:35	2016-07-15 16:45	2016-05-29 18:22	2018-07-15 11:47	2018-07-19 15:33	2018-08-03 16:40	2018-08-05 22:30	2018-10-16 19:30	2019-03-15 13:40	2020-11-20 04:00	2020-12-16 13:20	2021-01-15 14:30	2022-06-04 12:15	2016-10-06 15:00	2016-09-30 11:00	2016-09-08 18:34	2016-06-30 15:00	2016-08-11 06:50	2016-05-29 18:22	2016-01-15 22:15	2016-04-01 22:30	2015-03-14 08:30	2015-02-27 13:00	2015-02-17 04:00	2017-01-12 15:35	2016-10-26 16:11	2016-09-08 18:34
Glucose-stimulated insulin secretion or other functional measurementd Stimulation Index (SI) by static incubation at islet isolation center pre-shipment per IIDP SOP	SI (G2.8mM-G28mM)= 4.0	SI (G2.8mM-G28mM)= 3.1	SI (G2.8mM-G28mM)= 1.7	SI (G2.8mM-G28mM)= 6.3	SI (G2.8mM-G28mM)= 3.5	SI (G2.8mM-G28mM)= 1.6	SI (G2.8mM-G28mM)= 2.6	SI (G2.8mM-G28mM)= 4.0	SI (G2.8mM-G28mM)= 2.8	SI (G2.8mM-G28mM)= 1.7	SI (G2.8mM-G28mM)= 3.8	SI (G2.8mM-G28mM)= 1.0	SI (G2.8mM-G28mM)= 1.1	SI (G2.8mM-G28mM)= 1.2	SI (G2.8mM-G28mM)= 1.5	SI (G2.8mM-G28mM)= 1.8	SI (G2.8mM-G28mM)= 3.1	SI (G2.8mM-G28mM)= 2.5	SI (G2.8mM-G28mM)= 3.5	SI (G2.8mM-G28mM)= 1.8	SI (G2.8mM-G28mM)= 2.7	SI (G2.8mM-G28mM)= 1.6	SI (G2.8mM-G28mM)= 5.3	SI (G2.8mM-G28mM)= 2.3	SI (G2.8mM-G28mM)= 5.1	SI (G2.8mM-G28mM)= 3.7	SI (G2.8mM-G28mM)= 2.3	SI (G2.8mM-G28mM)= 2.5	SI (G2.8mM-G28mM)= 5.7	SI (G2.8mM-G28mM)= 3.5
Glucose-stimulated insulin secretion or other functional measurement Area Under the Curve (AUC) by perifusion at HIPP post shipment sample per HIPP SOP	AUC (G5.6mM-G16.7mM)= 40.4 (ng/100 IEQs)	AUC (G5.6mM-G16.7mM)= Not Available	AUC (G5.6mM-G16.7mM)= Not Available	AUC (G5.6mM-G16.7mM)= Not Available	AUC (G5.6mM-G16.7mM)= Not Available	AUC (G5.6mM-G16.7mM)= Not Available	AUC (G5.6mM-G16.7mM)= 46.3 (ng/100 IEQs)	AUC (G5.6mM-G16.7mM)= 47.0 (ng/100 IEQs)	AUC (G5.6mM-G16.7mM)= 34.3 (ng/100 IEQs)	AUC (G5.6mM-G16.7mM)= 16.4 (ng/100 IEQs)	AUC (G5.6mM-G16.7mM)= 27.8 (ng/100 IEQs)	AUC (G5.6mM-G16.7mM)= Not Available	AUC (G5.6mM-G16.7mM)= 18.9 (ng/100 IEQs)	AUC (G5.6mM-G16.7mM)= -10.0 (ng/100 IEQs)	AUC (G5.6mM-G16.7mM)= 51.9 (ng/100 IEQs)	AUC (G5.6mM-G16.7mM)= 18.5 (ng/100 IEQs)	AUC (G5.6mM-G16.7mM)= Not Available	AUC (G5.6mM-G16.7mM)= 35.1 (ng/100 IEQs)	AUC (G5.6mM-G16.7mM)= 24.8 (ng/100 IEQs)	AUC (G5.6mM-G16.7mM)= 41.1 (ng/100 IEQs)	AUC (G5.6mM-G16.7mM)= Not Available	AUC (G5.6mM-G16.7mM)= Not Available	AUC (G5.6mM-G16.7mM)= Not Available	AUC (G5.6mM-G16.7mM)= Not Available	AUC (G5.6mM-G16.7mM)= Not Available	AUC (G5.6mM-G16.7mM)= Not Available	AUC (G5.6mM-G16.7mM)= Not Available	AUC (G5.6mM-G16.7mM)= 36.4 (ng/100 IEQs)	AUC (G5.6mM-G16.7mM)= 55.7 (ng/100 IEQs)	AUC (G5.6mM-G16.7mM)= 24.8 (ng/100 IEQs)
Handpicked to purity? Yes/No	To be completed by investigator	To be completed by investigator	To be completed by investigator	To be completed by investigator	To be completed by investigator	To be completed by investigator	To be completed by investigator	To be completed by investigator	To be completed by investigator	To be completed by investigator	To be completed by investigator	To be completed by investigator	To be completed by investigator	To be completed by investigator	To be completed by investigator	To be completed by investigator	To be completed by investigator	To be completed by investigator	To be completed by investigator	To be completed by investigator	To be completed by investigator	To be completed by investigator	To be completed by investigator	To be completed by investigator	To be completed by investigator	To be completed by investigator	To be completed by investigator	To be completed by investigator	To be completed by investigator	To be completed by investigator
Additional notes	To be completed by investigator	To be completed by investigator	To be completed by investigator	To be completed by investigator	To be completed by investigator	To be completed by investigator	To be completed by investigator	To be completed by investigator	To be completed by investigator	To be completed by investigator	To be completed by investigator	To be completed by investigator	To be completed by investigator	To be completed by investigator	To be completed by investigator	To be completed by investigator	To be completed by investigator	To be completed by investigator	To be completed by investigator	To be completed by investigator	To be completed by investigator	To be completed by investigator	To be completed by investigator	To be completed by investigator	To be completed by investigator	To be completed by investigator	To be completed by investigator	To be completed by investigator	To be completed by investigator	To be completed by investigator
*Shipments of more than one batch type were received from this islet isolation
aFor example, IIDP, ECIT, Alberta IsletCore
bPlease specify the therapy/therapies
cTime of islet culture at the isolation centre, during shipment and at the receiving laboratory
dPlease specify the test and the results
